# Supplementary material for: Anticholinesterase Activity of Budmunchiamine Alkaloids Revealed by Comparative Chemical Profiling of Two Albizia spp., Molecular Docking and Dynamic Studies
Source: Plants (Basel). 2022 Nov 29;11(23):3286. doi: 10.3390/plants11233286 (PMC9738009; doi:10.3390/plants11233286)
Supplement: Supplementary file 1 [file plants-11-03286-s001.zip]

Archive with 1 entries (1 files):
- plants-1964872-supplementary.pdf
